# Supplementary material for: IL-1β turnover by the UBE2L3 ubiquitin conjugating enzyme and HECT E3 ligases limits inflammation
Source: Nat Commun. 2023 Jul 20;14:4385. doi: 10.1038/s41467-023-40054-x (PMC10359330; doi:10.1038/s41467-023-40054-x)
Supplement: Supplementary file 4 — Source Data [file 41467_2023_40054_MOESM4_ESM.xlsx]

## Sheet: Fig 1A
Treatment	IL1B	Experiment
PBS	0	A
PBS	0	A
LPS	60.9929	A
LPS	22.1339	A
LPS	9.0005	A
LPS	6.78278	B
LPS	14.2373	B
LPS+ATP	113.488	A
LPS+ATP	215.068	A
LPS+ATP	60.6739	A
LPS+ATP	112.888	B
LPS+ATP	132.373	B

## Sheet: Fig 1C-E
Condition	Experiment	Percentage of F480-Ube cells	Geom_mean
PBS	A	77.33	98.73
PBS	A	87.59	128.16
PBS	A	80.43	96.28
LPS	A	52.92	70.89
LPS	A	55.77	76.36
LPS	A	50.14	74.37
LPS + ATP	A	27.66	47.61
LPS + ATP	A	45.37	70.02
LPS + ATP	A	22.79	51.48
PBS	B	80.81	63.73
PBS	B	66.66	53.7
LPS	B	62.88	52.45
LPS	B	67.6	57.13
LPS + ATP	B	34.61	42.21
LPS + ATP	B	34.01	41.8

## Sheet: Fig 1F
Treatment	Density_n
PBS	1.09061
PBS	0.909386
LPS+ATP	0.047604
LPS+ATP	0.076515
LPS	0.321751
LPS	0.407792

## Sheet: Fig 1G
IL1B	UBE2L3
0	77.33
0	87.59
0	80.43
0	80.81
0	66.66
60.9929	52.92
22.1339	55.77
9.0005	50.14
6.78278	62.88
14.2373	67.6
113.488	27.66
215.068	45.37
60.6739	22.79
112.888	34.61
132.373	34.01

## Sheet: Fig 2B
Genotype	Experiment	Gender	Percentage of Cd115-Ube cells
WT	A	Male	78.5
WT	A	Male	71.1
KO	A	Male	60.1
KO	A	Male	42.86
WT	B	Female	35.32
WT	B	Female	56.77
WT	B	Female	63.49
WT	B	Female	66.39
KO	B	Female	17.95
KO	B	Female	50.83
KO	B	Female	33.53
KO	B	Female	5.05

## Sheet: Fig 2D-E
Set date	Genotype	Experiment	Gender	Peritoneal_Il1b (pg/mL)	Peritoneal_IL6 (ng/mL)
June 2021 set 1	KO	A		83.2667	5.35239
	KO	A		159.602	15.3409
	KO	A		55.2887	4.59894
	KO	A		53.1138	13.8029
	WT	A		82.3512	12.5193
	WT	A		4.30252	0
	WT	A		27.759	17.8395
	WT	A		141.721	14.0747
June 2021 set 2	KO	B		33.2346	1.42425
	KO	B		126.507	3.14028
	KO	B		4.89636	0
	KO	B		119.932	5.81714
	WT	B		43.8055	2.05991
	WT	B		17.6326	0
	WT	B		10.3778	0.278752
	WT	B		26.8913	3.33618
March set 1	WT	C		105.228	4.51914
	WT	C		36.3764	4.7696
	WT	C		30.8821	2.37299
	KO	C		106.19	6.33373
	KO	C		160.849	6.909
	KO	C		172.973	6.0321

## Sheet: Fig 2F-H
Set date	Genotype	Experiment	Gender	Serum_IL1b (pg/mL)	Serum_IL6 (ng/mL)	Disease score
June 2021 set 1	KO	A		1019.13	304.893	9
	KO	A		843.183	273.715	9
	KO	A		1040.96	208.692	6
	WT	A		877.419	235.049	7
	WT	A		856.847	181.443	5
	WT	A		812.589	154.251	5
	WT	A		641.736	503.236	4
June 2021 set 2	KO	B		856.847	418.61	8
	WT	B		697.856	483.249	8
	WT	B		653.107	326.649	5
	WT	B		83.2735	144.889	4
	WT	B		587.038	114.989	7
	KO	B		906.714	264.277	12
	KO	B		1865.49	340.848	10
	KO	B		1950.06	200.23	10
Nov 2020 set 2	WT	C		0		4
	KO	C		1464.43		9
	KO	C		527.672		12
Nov 2020 set 1	WT	D		503.028	156.007
	WT	D		400.823	137.971
	KO	D		665.444	345.989
	KO	D		528.247	121.679

## Sheet: Fig 2I-J
Set date	Genotype	Experiment	Peritoneal_Il1b (pg/mL)	Number of neutrophils
July 2021 set 1	KO	A	0.616892	179600
	KO	A	14.3207	45600
	KO	A	10.0629
	KO	A	1.66711	211100
	WT	A	2.89646	48735
	WT	A	1.78315	169800
	WT	A	2.14108	152500
	WT	A	6.71195	98500
July 2021 set 2	KO	B	3.35872	201100
	KO	B	9.4705	194000
	KO	B	5.79056	234900
	KO	B	10.0629	233380
	WT	B	2.26347	44580
	WT	B	2.57573	87900
	WT	B	0.067177	3400
	WT	B	1.78315	28700

## Sheet: Fig 3B
Time (h)	Genotype	Experiment	IL1B
0	WT	E1	100
0	WT	E2	100
0	WT	E3	100
0	WT	E4	100
0	WT	E5	100
1	WT	E1	94.6354
1	WT	E2	68.7487
2	WT	E1	82.3429
2	WT	E2	57.4915
2	WT	E3	52.842
2	WT	E4	84.0523
2	WT	E5	63.7488
4	WT	E1	67.5783
4	WT	E2	35.9208
4	WT	E3	37.1187
4	WT	E4	40.6817
4	WT	E5	31.251
5	WT	E1	40.238
5	WT	E3	28.5438
6	WT	E4	11.4565
6	WT	E5	11.4256
7	WT	E1	30.3937
7	WT	E2	8.59799
7	WT	E3	16.8773
8	WT	E4	7.12263
8	WT	E5	12.4077
0	KO	E1	100
0	KO	E2	100
0	KO	E3	100
0	KO	E4	100
0	KO	E5	100
1	KO	E1	81.6156
1	KO	E2	66.9416
1	KO	E3	77.9423
2	KO	E1	83.9099
2	KO	E2	48.5995
2	KO	E3	61.344
2	KO	E4	69.2187
2	KO	E5	88.1368
4	KO	E1	79.3394
4	KO	E4	48.0669
4	KO	E5	70.5952
5	KO	E1	96.1053
5	KO	E2	38.554
5	KO	E3	53.2691
6	KO	E4	29.0577
6	KO	E5	42.4561
7	KO	E1	86.9073
7	KO	E2	5.64646
7	KO	E3	32.7341
8	KO	E4	13.9063
8	KO	E5	16.5014

## Sheet: Fig 3C
Genotype	dCt
WT	0.255253
WT	0.146097
WT	0.162668
KO	0.160428
KO	0.090246
KO	0.205898

[truncated: 10 more sheets: Fig 3F-H, Fig 4D-E, Fig 5B, Fig 5C, Fig 5H-I, Fig 5J, Fig 6F-S3E, Fig 6G, Fig S2E, Fig S2H]
